# Supplementary material for: Wnt/β-Catenin Pathway Activation Confers Fumonisin B1 Tolerance in Chicken Intestinal Organoid Monolayers by Enhancing Intestinal Stem Cell Function
Source: Animals (Basel). 2025 Sep 29;15(19):2850. doi: 10.3390/ani15192850 (PMC12523766; doi:10.3390/ani15192850)
Supplement: Supplementary file 1 [file animals-15-02850-s001.zip]

Archive with 1 entries (1 files):
- animals-3868067-supplementary.pdf
